# Supplementary material for: Early chronotype with metabolic syndrome favours resting and exercise fat oxidation in relation to insulin‐stimulated non‐oxidative glucose disposal
Source: Exp Physiol. 2022 Sep 19;107(11):1255–64. doi: 10.1113/EP090613 (PMC9633545; doi:10.1113/EP090613)
Supplement: Supplementary file 1 — Statistical Summary Document [file EPH-107-1255-s001.xlsx]

## Sheet: Statistical Summary Table
Statistical Summary Document
Manuscript Title: Early Chronotype with Metabolic Syndrome favors Resting and Exercise Fat Oxidation in Relation to Insulin-stimulated Non-Oxidative Glucose Disposal
Authors: Steven K. Malin, Mary-Margaret E. Remchak, Anthony J. Smith, Tristan J. Ragland, Emily M. Heiston, Udeyvir Cheema
Animal model used, if applicable: N/A
Underlying hypothesis: we tested the hypothesis that early chronotype would use more fat during rest and transition to greater carbohydrate reliance during moderate and high intensity exercise when compared with late chronotypes. We also anticipated that greater resting fat oxidation as well as exercise metabolic flexibility (i.e. shift from rest to exercise fuel use) would associate with higher …
Definitions of ‘n’: Full study analysis identified in comments column vs. use of subgroup analysis	[Define ‘n’. If definitions differ, please indicate which definition applies to which experimental question number.]
Statistical summary table:
Experimental question number	Finding/ conclusion	Experimental location/variable	Mean value	Standard Deviation	n	Exact P value	Figure/table in which data are presented	Units	Data comparisons	Statistical test	Any other experimental factors	Comments
1	Early chronotype maintained greater daily PA than late chronotype	total active wear for the day (%)	LPA: (E) 21.9 (1.9), (L) 19.3 (5.7); MPA: (E) 4.8 (2.4), (L) 4.1 (2.0); VPA: (E) 0.06 (0.0), (L) 0.05 (0.0)	SD in ( ) with means	E: n=13; L: n=18	Group effect P=0.154; Test effect P<0.001; Group*Test effect P=0.500	Table 2.	%	Early vs. Late chronotype	2-WAY ANOVA	E: 12F/1M, 54yrs; L: 14F/4M, 56yrs	Subgroup analysis
2	Though early chronotype engaged in more sedentary behavior during the morning, late chronotype engaged in more sedentary behavior throughout the day.	total wear time in sedentary behavior	MORN: (E) 72.0 (9.8), (L) 68.2 (10.1); MID: (E) 69.2 (6.0), (L) 73.8 (9.1); AFT: (E) 73.1 (5.1), (L) 78.1 (5.8)	SD in ( ) with means	E: n=13; L: n=18	Group effect P=0.334; Test effect P=0.001; Group*Test effect P=0.041	Table 2.	%	Early vs. Late chronotype	2-WAY ANOVA	E: 12F/1M, 54yrs; L: 14F/4M, 56yrs	Subgroup analysis
3	Early chronotype engaged in more morning time LPA than late chronotype	total wear time in morning	LPA: (E) 21.3 (6.1), (L) 17.1 (8.5); MPA: (E) 5.2 (3.2), (L) 3.6 (1.0); VPA: (E) 0.2 (0.1), (L) 0.1 (0.1)	SD in ( ) with means	E: n=13; L: n=18	Group effect P=0.054; Test effect P<0.001; Group*Test effect P=0.130	Table 2.	%	Early vs. Late chronotype	2-WAY ANOVA	E: 12F/1M, 54yrs; L: 14F/4M, 56yrs	Subgroup analysis
4	Early chronotype engaged in more midday time LPA than late chronotype	total wear time in midday	LPA: (E) 23.7 (3.6), (L) 19.5 (8.2); MPA: (E) 5.6 (4.1), (L) 3.6 (2.4); VPA: (E) 0.03 (0.0), (L) 0.01 (0.0)	SD in ( ) with means	E: n=13; L: n=18	Group effect P=0.043; Test effect P<0.001; Group*Test effect P=0.114	Table 2.	%	Early vs. Late chronotype	2-WAY ANOVA	E: 12F/1M, 54yrs; L: 14F/4M, 56yrs	Subgroup analysis
5	Early chronotype engaged in more afternoon time LPA than late chronotype	total wear time in afternoon	LPA: (E) 20.4 (4.0), (L) 17.9 (5.8); MPA: (E) 3.7 (1.6), (L) 3.1 (2.0); VPA: (E) 0.04 (0.0), (L) 0.01 (0.0)	SD in ( ) with means	E: n=13; L: n=18	Group effect P=0.131; Test effect P<0.001; Group*Test effect P=0.413	Table 2.	%	Early vs. Late chronotype	2-WAY ANOVA	E: 12F/1M, 54yrs; L: 14F/4M, 56yrs	Subgroup analysis
6	Both early and late chronotype had similar increases in heart rate (HR) with increase in exercise intensity	HR	Rest: (E) 81.8 (8.5), (L) 81.0 (6.1); 55% VO2max: (E) 110.3 (0.4), (L) 112.4 (17.3); 85% VO2max: (E) 133.1 (7.7), 133.4 (19.4)	SD in ( ) with means	E: n=24; L: n=27	Group effect P=0.849; Test effect P<0.001; Group*Test effect P=0.925	Table 3.	bpm	Early vs. Late chronotype	2-WAY ANOVA	E: 19F/5M, 54.2yrs; L: 23F/4M, 55.3yrs	Full study analysis
7	Both early and late chronotype had similar increases in rate of perceived exertion (RPE) with increase in exercise intensity	RPE	Rest: (E) 6.0 (0.0), (L) 6.2 (0.4); 55% VO2max: (E) 9.3 (1.7), (L) 9.8 (0.7); 85% VO2max: (E) 13.3 (1.0), 13.5 (1.2)	SD in ( ) with means	E: n=24; L: n=27	Group effect P=0.399; Test effect P<0.001; Group*Test effect P=0.928	Table 3.	a.u.	Early vs. Late chronotype	2-WAY ANOVA	E: 19F/5M, 54.2yrs; L: 23F/4M, 55.3yrs	Full study analysis
8	Both early and late chronotype had similar increases in ventilation (VE) with increase in exercise intensity	VE	Rest: (E) 13.2 (3.3), (L) 13.5 (4.5); 55% VO2max: (E) 31.9 (2.3), (L) 30.7 (3.5); 85% VO2max: (E) 51.0 (4.9), 50.9 (12.9)	SD in ( ) with means	E: n=24; L: n=27	Group effect P=0.315; Test effect P<0.001; Group*Test effect P=0.666	Table 3.	L/min	Early vs. Late chronotype	2-WAY ANOVA	E: 19F/5M, 54.2yrs; L: 23F/4M, 55.3yrs	Full study analysis
9	Both early and late chronotype had similar increases in absolute aerobic capacity (VO2) with increase in exercise intensity	VO2	Rest: (E) 0.4 (0.1), (L) 0.4 (0.1); 55% VO2max: (E) 1.2 (0.1), (L) 1.2 (0.2); 85% VO2max: (E) 1.8 (0.2), 1.7 (0.5)	SD in ( ) with means	E: n=24; L: n=27	Group effect P=0.327; Test effect P<0.001; Group*Test effect P=0.671	Table 3.	L/min	Early vs. Late chronotype	2-WAY ANOVA	E: 19F/5M, 54.2yrs; L: 23F/4M, 55.3yrs	Full study analysis
10	Both early and late chronotype had similar increases in aerobic capacity (VO2) relative to fat free mass (FFM) with increase in exercise intensity	VO2	Rest: (E) 8.9 (1.6), (L) 9.6 (0.3); 55% VO2max: (E) 30.9 (0.4), (L) 29.9 (0.9); 85% VO2max: (E) 45.6 (1.4), 41.7 (3.7)	SD in ( ) with means	E: n=24; L: n=27	Group effect P=0.117; Test effect P<0.001; Group*Test effect P=0.432	Table 3.	mL/kg-FFM/min	Early vs. Late chronotype	2-WAY ANOVA	E: 19F/5M, 54.2yrs; L: 23F/4M, 55.3yrs	Full study analysis
11	Both early and late chronotype had similar increases in percent of maximal aerobic capacity achieved (%VO2max) with increase in exercise intensity	%VO2max	Rest: (E) 16.6 (1.8), (L) 16.4 (3.5); 55% VO2max: (E) 53.5 (1.2), (L) 56.4 (7.1); 85% VO2max: (E) 80.3 (7.0), 79.5 (6.6)	SD in ( ) with means	E: n=24; L: n=27	Group effect P=0.126; Test effect P<0.001; Group*Test effect P=0.543	Table 3.	%	Early vs. Late chronotype	2-WAY ANOVA	E: 19F/5M, 54.2yrs; L: 23F/4M, 55.3yrs	Full study analysis
12	Both early and late chronotype had similar increases in energy expenditure (EE) with increase in exercise intensity	EE	Rest: (E) 1.8 (0.7), (L) 1.8 (0.6); 55% VO2max: (E) 5.9 (0.6), (L) 5.8 (0.9); 85% VO2max: (E) 8.8 (0.8), 8.7 (2.7)	SD in ( ) with means	E: n=24; L: n=27	Group effect P=0.131; Test effect P<0.001; Group*Test effect P=0.420	Table 3.	kcal/min	Early vs. Late chronotype	2-WAY ANOVA	E: 19F/5M, 54.2yrs; L: 23F/4M, 55.3yrs	Full study analysis
	Early chronotype had greater absolute fat oxidation (FOX) at rest when compared with late chronotype	FOX	Rest: (E) 134.2 (69.5), (L) 84.3 (37.3)	SD in ( ) with means	E: n=24; L: n=27	P=0.005	Figure 1. A	mg/min	Early vs. Late chronotype	Independent two-tailed t-test	E: 19F/5M, 54.2yrs; L: 23F/4M, 55.3yrs	Full study analysis
13	Early chronotype had greater absolute fat oxidation (FOX) with increased exercise intensity than late chronotype	FOX	Rest: (E) 134.2 (69.5), (L) 84.3 (37.3); 55% VO2max: (E) 323.0 (129.9), (L) 244.9 (124.2); 85% VO2max: (E) 271.0 (184.5), 206.2 (131.3)	SD in ( ) with means	E: n=24; L: n=27	Group effect P=0.004; Test effect P<0.001; Group*Test effect P=0.383	Figure 1. A	mg/min	Early vs. Late chronotype	2-WAY ANOVA	E: 19F/5M, 54.2yrs; L: 23F/4M, 55.3yrs	Full study analysis
	Early chronotype had greater fat oxidation (FOX) relative to fat free mass (FFM) at rest when compared with late chronotype	FOX	Rest: (E) 2.5 (1.3), (L) 1.7 (0.9)	SD in ( ) with means	E: n=24; L: n=27	P=0.027	Figure 1. B	mg/kg-FFM/min	Early vs. Late chronotype	Independent two-tailed t-test	E: 19F/5M, 54.2yrs; L: 23F/4M, 55.3yrs	Full study analysis
14	Early chronotype had greater fat oxidation (FOX) relative to fat free mass (FFM) with increased exercise intensity than late chronotype	FOX	Rest: (E) 2.5 (1.3), (L) 1.7 (0.9); 55% VO2max: (E) 6.2 (2.8), (L) 4.4 (2.1); 85% VO2max: (E) 4.9 (4.1), 3.3 (3.3)	SD in ( ) with means	E: n=24; L: n=27	Group effect P=0.027; Test effect P<0.001; Group*Test effect P=0.419	Figure 1. B	mg/kg-FFM/min	Early vs. Late chronotype	2-WAY ANOVA	E: 19F/5M, 54.2yrs; L: 23F/4M, 55.3yrs	Full study analysis
	Early chronotype had less absolute carbohydrate oxidation (CHOOX) at rest when compared with late chronotype	CHOOX	Rest: (E) 166.7 (87.3), (L) 231.9 (116.8)	SD in ( ) with means	E: n=24; L: n=27	P=0.036	Figure 1. C	mg/min	Early vs. Late chronotype	Independent two-tailed t-test	E: 19F/5M, 54.2yrs; L: 23F/4M, 55.3yrs	Full study analysis
15	Both early and late chronotype had similar absolute carbohydrate oxidation (CHOOX) with increased exercise intensity	CHOOX	Rest: (E) 166.7 (87.3), (L) 231.9 (116.8); 55% VO2max: (E) 775.9 (309.8), (L) 834.7 (348.6); 85% VO2max: (E) 1654.5 (443.4), 1655.6 (523.8)	SD in ( ) with means	E: n=24; L: n=27	Group effect P=0.707; Test effect P<0.001; Group*Test effect P=0.660	Figure 1. C	mg/min	Early vs. Late chronotype	2-WAY ANOVA	E: 19F/5M, 54.2yrs; L: 23F/4M, 55.3yrs	Full study analysis
	There was no significant difference between chronotype for resting carbohydrate oxidation (CHOOX) relative to fat free mass (FFM)	CHOOX	Rest: (E) 3.1 (1.6), (L) 4.2 (1.9)	SD in ( ) with means	E: n=24; L: n=27	P=0.069	Figure 1. D	mg/kg-FFM/min	Early vs. Late chronotype	Independent two-tailed t-test	E: 19F/5M, 54.2yrs; L: 23F/4M, 55.3yrs	Full study analysis
16	Both early and late chronotype had similar carbohydrate oxidation (CHOOX) relative to fat free mass (FFM)with increased exercise intensity	CHOOX	Rest: (E) 3.1 (1.6), (L) 4.2 (1.9); 55% VO2max: (E) 14.1 (5.5), (L) 15.3 (6.0); 85% VO2max: (E) 30.2 (7.5), 30.3 (9.2)	SD in ( ) with means	E: n=24; L: n=27	Group effect P=0.521; Test effect P<0.001; Group*Test effect P=0.851	Figure 1. D	mg/kg-FFM/min	Early vs. Late chronotype	2-WAY ANOVA	E: 19F/5M, 54.2yrs; L: 23F/4M, 55.3yrs	Full study analysis
17	With greater maximal aerobic capacity (VO2max) relative to fat free mass (FFM) there is greater fat oxidation (FOX) relative to FFM at 55% VO2max within chronotype	VO2max vs. 55% VO2max FOX	VO2max: (E) 42.8 (4.3), (L) 38.9 (3.5); FOX: (E) 6.2 (2.8), (L) 4.4 (2.1)	SD in ( ) with means	E: n=24; L: n=27	r=0.425; P=0.004	Figure 2. A	mg/kg-FFM/min	Early vs. Late chronotype	Pearson Correlations	E: 19F/5M, 54.2yrs; L: 23F/4M, 55.3yrs	Full study analysis; normality assumed
18	With greater maximal aerobic capacity (VO2max) relative to fat free mass (FFM) there is greater metabolic flexibility of fat oxidation (FOX) relative to FFM from rest to 55% VO2max within chronotype	VO2max vs. MetFlex rest-55% VO2max FOX	VO2max: (E) 42.8 (4.3), (L) 38.9 (3.5); FOX: (E) 3.7 (2.8), (L) 2.2 (2.2)	SD in ( ) with means	E: n=24; L: n=27	r=0.451; P=0.003	Figure 2. B	mg/kg-FFM/min	Early vs. Late chronotype	Pearson Correlations	E: 19F/5M, 54.2yrs; L: 23F/4M, 55.3yrs	Full study analysis; normality assumed
